# Supplementary material for: Structural Insights of Three 2,4-Disubstituted Dihydropyrimidine-5-carbonitriles as Potential Dihydrofolate Reductase Inhibitors
Source: Molecules. 2021 May 29;26(11):3286. doi: 10.3390/molecules26113286 (PMC8198998; doi:10.3390/molecules26113286)
Supplement: Supplementary file 1 [file molecules-26-03286-s001.zip]

Archive with 1 entries (1 files):
- molecules-1231826-supplementary.pdf
